# Supplementary material for: A genome wide study of genetic adaptation to high altitude in feral Andean Horses of the páramo
Source: BMC Evol Biol. 2013 Dec 17;13:273. doi: 10.1186/1471-2148-13-273 (PMC3878729; doi:10.1186/1471-2148-13-273)
Supplement: Additional file 1: Table S2 — SNPs found to be associated with the Andean horse population association using the allelic model at p<0.05 (Bonferoni p<1 ×10-6). Additional analyses were limited to p<0.01 (Bonferoni p<2 ×10-7). * = SNP located in gene. [file 1471-2148-13-273-S1.xls]

## Sheet: mapped_results_18apr11_TOPhit_g
Supplemental Table 2. All significant SNPs found by association using the allelic model (p<1 X10-6). * = SNP located in gene.
SNP	Chr	SNP Position	Alelle 1	Allele 2	TEST	P	R_logP	Fst support (window size)	block	LD (D')	genes	gene description
BIEC2-1269	1	4967311	A	G	ALLELIC	1.413e-07	6.84986	--	4,957,311-4,977,311	--	--
BIEC2-9262	1	19955966	G	A	ALLELIC	5.649e-07	6.24803	25	19,945,966-20,004,949	LD1	--
BIEC2-9291	1	19994949	G	A	ALLELIC	5.649e-07	6.24803	25	19,945,966-20,004,949	LD1	--
BIEC2-21202	1	48451599	G	A	ALLELIC	1.939e-07	6.71242	--	48,441,599-48,461,599	--	BICC1*	bicaudal C homolog 1
BIEC2-21405	1	50072814	C	A	ALLELIC	3.702e-08	7.43156	--	50,062,814-50,147,757	LD2	--
BIEC2-21406	1	50074740	C	A	ALLELIC	9.868e-08	7.00577	--	50,062,814-50,147,757	LD2	--
BIEC2-22112	1	52938137	G	A	ALLELIC	7.311e-08	7.13602	--	52,936,178-52,948,137	LD2	--
BIEC2-25357	1	61479005	A	C	ALLELIC	5.267e-08	7.27844	25	61,439,336-61,479,005	LD3	CAMK2G	calcium/calmodulin-dependent protein kinase II gamma
BIEC2-25357	1	61479005	A	C	ALLELIC	5.267e-08	7.27844	25	61,439,336-61,479,005	LD3	CHCHD1	coiled-coil-helix-coiled-coil-helix domain containing 1
BIEC2-25357	1	61479005	A	C	ALLELIC	5.267e-08	7.27844	25	61,439,336-61,479,005	LD3	KIAA0913*
BIEC2-25357	1	61479005	A	C	ALLELIC	5.267e-08	7.27844	25	61,439,336-61,479,005	LD3	NDST2	N-deacetylase/N-sulfotransferase (heparan glucosaminyl) 2
BIEC2-27499	1	66142552	C	A	ALLELIC	7.814e-09	8.10713	--	66,132,551-66,145,680	LD3	hypothetical LOC283050
BIEC2-37154	1	87751303	C	A	ALLELIC	9.902e-07	6.00428	25	87,741,303-87,842,627	LD4	--
BIEC2-37162	1	87832627	G	A	ALLELIC	1.486e-10	9.82798	25	87,741,303-87,842,627	LD4	--
BIEC2-38342	1	92306583	G	A	ALLELIC	2.769e-10	9.55768	25	92,296,583-92,330,888	LD4	SLC28A1*	solute carrier family 28 (sodium-coupled nucleoside transporter), member 1
BIEC2-38348	1	92330888	A	G	ALLELIC	4.982e-09	8.3026	25	92,296,583-92,330,888	LD4	SLC28A1*	solute carrier family 28 (sodium-coupled nucleoside transporter), member 1
BIEC2-44054	1	102549291	G	A	ALLELIC	5.649e-07	6.24803	--	102,539,291-102,559,291	--	--
BIEC2-44094	1	102806182	C	A	ALLELIC	7.377e-07	6.13212	--	102,796,182-102,816,182	--	--
BIEC2-52056	1	119764493	A	G		1.781e-07	6.74934	25, 50	119,740,543-120,115,552	--	C15orf59	chromosome 15 open reading frame 59
BIEC2-52056	1	119764493	A	G	ALLELIC	1.781e-07	6.74934	25, 50	119,740,543-120,115,552	--	C15orf60	chromosome 15 open reading frame 60
BIEC2-52056	1	119764493	A	G		1.781e-07	6.74934	25, 50	119,740,543-120,115,552	--	CD276	CD276 molecule
BIEC2-52056	1	119764493	A	G		1.781e-07	6.74934	25, 50	119,740,543-120,115,552	--	NPTN	neuroplastin
BIEC2-53712	1	125369690	A	G	ALLELIC	6.638e-07	6.17796	25	125,359,690-125,379,690	--	IQCH*	IQ motif containing H
BIEC2-59653	1	136572028	A	G	ALLELIC	6.937e-08	7.15883	--	136,562,028-136,582,028	--	UNC13C*	unc-13 homolog C
BIEC2-89082	1	181860733	C	A	ALLELIC	9.501e-08	7.02223	--	181,850,733-181,870,733	--	MDGA2*	MAM domain containing glycosylphosphatidylinositol anchor 2
BIEC2-461363	2	21008701	A	G	ALLELIC	7.42e-07	6.1296	--	20,998,701-21,018,701	--	CSF3R*	colony stimulating factor 3 receptor (granulocyte) (CSF3R), transcript variant 4
BIEC2-463258	2	24326878	C	A	ALLELIC	1.459e-07	6.83594	--	24,316,878-24,327,122	--	ZBTB8A*	zinc finger and BTB domain containing 8A
BIEC2-481269	2	59033891	G	A	ALLELIC	3.466e-08	7.46017	--	59,023,891-59,043,891	--	XKR6*	XK, Kell blood group complex subunit-related family, member 6 (XKR6), transcript variant 2, mRNA.
BIEC2-491244	2	78068427	A	G	ALLELIC	4.411e-07	6.35546	--	78,065,646-78,068,427	--	--
BIEC2-496522	2	89644135	A	C	ALLELIC	2.126e-07	6.67244	--	89,634,135-89,797,633	LD1	INPP4B*	inositol polyphosphate-4-phosphatase, type II, 105kDa (INPP4B), transcript variant 2
BIEC2-496615	2	89787633	G	A	ALLELIC	9.522e-07	6.02127	--	89,634,135-89,797,633	LD1	INPP4B*	inositol polyphosphate-4-phosphatase, type II, 105kDa (INPP4B), transcript variant 2
BIEC2-497792	2	91443179	C	A	ALLELIC	3.144e-07	6.50252	--	91,433,179-91,453,674	LD2	MAML3	mastermind-like 3 (Drosophila)
BIEC2-497794	2	91443674	A	C	ALLELIC	3.647e-07	6.43806	--	91,433,179-91,453,674	LD2	MAML3	mastermind-like 3 (Drosophila)
BIEC2-499867	2	94931795	G	A	ALLELIC	4.253e-07	6.3713	100, 50, 25	94,881,598-95,035,848	--	--
BIEC2-501456	2	97254688	A	G	ALLELIC	1.535e-07	6.81389	100	97,244,688-97,264,688	--	--
BIEC2-504013	2	103012935	G	A	ALLELIC	2.851e-07	6.545	--	102,939,105-103,125,572	LD3	FAT4	FAT tumor suppressor homolog 4 (Drosophila)
BIEC2-504013	2	103012935	G	A	ALLELIC	2.851e-07	6.545	--	102,939,105-103,125,572	LD3	MIR2054	Homo sapiens microRNA 2054
BIEC2-504013	2	103012935	G	A	ALLELIC	2.851e-07	6.545	--	102,939,105-103,125,572	LD3	NUPL1	nucleoporin like 1 (NUPL1), transcript variant 2
BIEC2-765686	3	879968	G	A	ALLELIC	2.864e-07	6.54303	25	879,968-1,152,489	--	--	phosphorylase kinase, beta
BIEC2-779246	3	45688129	A	G	ALLELIC	7.904e-07	6.10215	50, 25	45,678,247-45,699,302	LD1	GRID2*	glutamate receptor, ionotropic, delta 2
BIEC2-779248	3	45689302	G	A	ALLELIC	3.725e-09	8.42887	50, 25	45,678,247-45,699,302	LD1	GRID2*	glutamate receptor, ionotropic, delta 2
BIEC2-779388	3	46879061	G	A	ALLELIC	1.295e-08	7.88773	50, 25	46,869,061-46,889,061	--	FAM190A*	family with sequence similarity 190, member A
BIEC2-788604	3	66863296	A	G	ALLELIC	9.012e-08	7.04518	--	66,853,296-66,873,296	--	TMPRSS11F*	transmembrane protease, serine 11F
BIEC2-792948	3	74557812	C	A	ALLELIC	2.294e-07	6.63941	--	74,547,812-74,601,741	--	--
BIEC2-799885	3	88566747	A	G	ALLELIC	4.763e-07	6.32212	--	88,556,747-88,635,939	--	hypothetical FLJ13197	hypothetical FLJ13197
BIEC2-800783	3	90145541	G	A	ALLELIC	2.682e-07	6.57154	--	90,135,541-90,155,541	--	--
BIEC2-809309	3	109263811	C	A	ALLELIC	7.255e-08	7.13936	50, 25	109,253,811-109,340,061	--	--
BIEC2-848794	4	12136698	G	A	ALLELIC	3.011e-07	6.52129	--	12,126,698-12,146,698	--	--
BIEC2-858979	4	37660005	A	G	ALLELIC	1.931e-07	6.71422	--	37,646,221-37,663,377	--	--
BIEC2-868389	4	63119526	A	G	ALLELIC	8.158e-07	6.08842	--	63,109,526-63,129,526	--	BBS9*	Bardet-Biedl syndrome 9
BIEC2-870420	4	77475047	A	G	ALLELIC	4.036e-09	8.39405	--	77,454,283-77,485,047	--	C7orf58
BIEC2-871878	4	80717629	G	A	ALLELIC	5.377e-08	7.26946	--	80,707,629-80,727,629	--	Bos DRG1	Bos taurus developmentally regulated GTP binding protein 1
BIEC2-871878	4	80717629	G	A	ALLELIC	5.377e-08	7.26946	--	80,707,629-80,727,629	--	F1*	nuclear assembly factor 1 homolog (S. cerevisiae)
BIEC2-905966	5	37840041	A	C	ALLELIC	6.536e-08	7.18469	--	37,830,041-38,020,370	--	APCS	amyloid P component, serum
BIEC2-915088	5	67057632	A	C	ALLELIC	6.84e-07	6.16494	50	67,047,632-67,067,632	--	SNX7*	sorting nexin
BIEC2-926455	5	87223520	A	C	ALLELIC	2.126e-07	6.67244	--	87,213,520-87,233,520	--	LHX8	LIM homeobox 8
BIEC2-930483	5	94662661	A	C	ALLELIC	1.434e-09	8.84345	--	94,652,661-94,672,661	--	PDE4B*	phosphodiesterase 4B, cAMP-specific
BIEC2-941953	6	14097416	G	A	ALLELIC	1.278e-08	7.89347	--	14,087,416-14,107,416	--	KIAA1486*
BIEC2-942089	6	14423430	A	G	ALLELIC	3.86e-08	7.41341	--	14,413,430-14,433,430	--	--
BIEC2-942369	6	16105684	C	A	ALLELIC	6.393e-07	6.1943	--	16,095,684-16,115,684	--	SPHKAP*	SPHK1 interactor, AKAP domain containing
BIEC2-953422	6	48281792	A	G	ALLELIC	4.177e-07	6.37914	--	48,271,792-48,291,792	--	ST8SIA1*	ST8 alpha-N-acetyl-neuraminide alpha-2,8-sialyltransferase 1
BIEC2-957343	6	56154546	A	G	ALLELIC	1.244e-08	7.90518	--	56,144,546-56,164,546	--	--
BIEC2-1179247	6	63712598	G	A	ALLELIC	1.198e-07	6.92154	--	63,702,598-63,720,321	--	--
BIEC2-978057	7	7649119	G	A	ALLELIC	5.64e-08	7.24872	--	7,639,119-7,659,119	--	--
BIEC2-984693	7	20156994	G	A	ALLELIC	1.218e-08	7.91435	--	20,146,994-20,166,994	--	LAYN	layilin
BIEC2-988275	7	27002834	A	G	ALLELIC	2.602e-07	6.58469	--	27,002,834-27,002,834	--	MFRP	membrane frizzled-related protein
BIEC2-990268	7	30426430	A	G	ALLELIC	9.922e-07	6.0034	--	30,416,430-30,436,430	--	Hspa1a	heat shock 70kD protein 1A
BIEC2-1004640	7	63115012	A	G	ALLELIC	6.236e-07	6.20509	--	63,105,012-63,125,012	--	--	na
BIEC2-1006722	7	74116126	A	G	ALLELIC	6.602e-07	6.18032	--	74,106,126-74,126,126	--	OR51Q1*	olfactory receptor, family 51, subfamily Q, member 1
BIEC2-1007064	7	75718493	G	A	ALLELIC	2.08e-12	11.6819	--	75,708,493-75,744,878	LD1	--
BIEC2-1007074	7	75744878	C	A	ALLELIC	2.419e-10	9.61636	--	75,708,493-75,744,878	LD1	--
BIEC2-1007987	7	80357209	A	G	ALLELIC	5.189e-07	6.28492	--	80,307,647-80,357,327	--	GALNTL4*	UDP-N-acetyl-alpha-D-galactosamine:polypeptide N-acetylgalactosaminyltransferase-like 4
BIEC2-1011307	7	86449429	A	G	ALLELIC	9.224e-07	6.03508	25	86,444,638-86,644,051	LD2	LDHA	lactate dehydrogenase A
BIEC2-1011500	7	86644051	A	G	ALLELIC	8.215e-09	8.08539	25	86,444,638-86,644,051	LD2	SAA	serum amyloid A1
BIEC2-1011500	7	86644051	A	G	ALLELIC	8.215e-09	8.08539	25	86,444,638-86,644,051	LD2	GTF2H1	eneral transcription factor IIH, polypeptide 1, 62kDa
BIEC2-1011500	7	86644051	A	G	ALLELIC	8.215e-09	8.08539	25	86,444,638-86,644,051	LD2	HPS5	Hermansky-Pudlak syndrome 5
BIEC2-1011500	7	86644051	A	G	ALLELIC	8.215e-09	8.08539	25	86,444,638-86,644,051	LD2	LDHC	lactate dehydrogenase C
BIEC2-1011500	7	86644051	A	G	ALLELIC	8.215e-09	8.08539	25	86,444,638-86,644,051	LD2	MRGPRX2	MAS-related GPR, member X2
BIEC2-1011500	7	86644051	A	G	ALLELIC	8.215e-09	8.08539	25	86,444,638-86,644,051	LD2	SAA1	serum amyloid A1
BIEC2-1011500	7	86644051	A	G	70/74	8.215e-09	8.08539	25	86,444,638-86,644,051	LD2	SAA2-SAA4	serum amyloid A2 and serum amyloid A4
BIEC2-1011500	7	86644051	A	G	ALLELIC	8.215e-09	8.08539	25	86,444,638-86,644,051	LD2	SAA4	serum amyloid A4, constitutive
BIEC2-1034789	8	18600255	C	A	ALLELIC	2.552e-07	6.59312	50, 25	18,590,255-18,610,255	--	--
BIEC2-1035237	8	19063768	A	C	ALLELIC	1.051e-08	7.9784	50, 25	19,053,768-19,073,768	--	--
BIEC2-1045052	8	36545471	A	G	ALLELIC	1.255e-09	8.90136	100, 50, 25	36,533,938-36,992,644	LD1	RNMT*	RNA (guanine-7-) methyltransferase
BIEC2-1045054	8	36545536	A	G	ALLELIC	1.255e-09	8.90136	100, 50, 25	36,533,938-36,992,644	LD1	C18orf19
BIEC2-1045141	8	36833179	C	A	ALLELIC	1.716e-10	9.76548	100, 50, 25	36,533,938-36,992,644	LD1	C18orf1
BIEC2-1045152	8	36862111	G	A	ALLELIC	1.345e-07	6.87128	100, 50, 25	36,533,938-36,992,644	LD1	MRPL41	mitochondrial ribosomal protein L41 (MRPL41), nuclear gene encoding mitochondrial protein
BIEC2-1052435	8	53749659	G	A	ALLELIC	3.181e-07	6.49744	--	53,739,645-53,759,659	--	C18orf34*
BIEC2-1057176	8	61704513	A	C	ALLELIC	5.043e-07	6.29731	--	61,693,447-61,714,513	--	PIK3C3*	phosphoinositide-3-kinase, class 3
BIEC2-1061619	8	69321417	A	G	ALLELIC	1.78e-08	7.74958	--	69,311,417-69,331,417	--	SD4*	SMAD family member 4
BIEC2-1063071	8	75723604	A	G	ALLELIC	4.518e-08	7.34505	--	75,695,336-75,806,365	--	ALPK2*	alpha-kinase 2
BIEC2-1063228	8	76452445	G	A	ALLELIC	3.99e-07	6.39903	--	76,442,445-76,462,445	--	CCBE1*	collagen and calcium binding EGF domains 1
BIEC2-1068277	9	1843894	A	C	ALLELIC	4.952e-08	7.30522	--	1,809,147-1,874,830	LD	CNBD1	cyclic nucleotide binding domain containing 1
BIEC2-1095465	9	54887910	A	C	ALLELIC	7.012e-07	6.15416	50,25	54,877,910-54,898,060	--	--
BIEC2-1103804	9	70281993	G	A	ALLELIC	3.299e-07	6.48162	--	70,266,800-70,291,993	--	--
BIEC2-1106047	9	77359939	G	A	ALLELIC	4.733e-11	10.3249	--	77,356,508-77,367,776	--	--
BIEC2-1106469	9	79107429	A	G	ALLELIC	6.984e-07	6.1559	--	79,097,429-79,117,429	--	TRAPPC9*	trafficking protein particle complex 9
BIEC2-92529	10	1332070	A	G	ALLELIC	9.963e-09	8.00161	--	1,322,070-1,342,070	--	--
BIEC2-104578	10	15965946	A	G	ALLELIC	3.745e-08	7.42655	--	15,955,946-15,975,946	--	ERCC1	excision repair cross-complementing rodent repair deficiency, complementation group 1
BIEC2-108204	10	21000682	A	G	ALLELIC	6.816e-07	6.16647	--	21,000,682-21,036,370	--	SIGLEC12*	sialic acid binding Ig-like lectin 12
BIEC2-108204	10	21000682	A	G	ALLELIC	6.816e-07	6.16647	--	21,000,682-21,036,370	--	ZNF175	zinc finger protein 175
BIEC2-108228	10	21026370	G	A	ALLELIC	9.208e-09	8.03583	--	21,000,682-21,036,370	--	CD33*	CD33 molecule
BIEC2-108228	10	21026370	G	A	ALLELIC	9.208e-09	8.03583	--	21,000,682-21,036,370	--	SIGLEC6*	sialic acid binding Ig-like lectin 6
BIEC2-108228	10	21026370	G	A	ALLELIC	9.208e-09	8.03583	--	21,000,682-21,036,370	--	SIGLEC7*	sialic acid binding Ig-like lectin 7
BIEC2-119253	10	42134097	G	A	ALLELIC	2.027e-08	7.69315	50, 25	42,124,097-42,144,097	--	MDN1*	midasin homolog (yeast)
BIEC2-126570	10	58322911	A	G	ALLELIC	4.642e-07	6.33329	50, 25	58,312,911-58,332,911	--	LACE1*	lactation elevated 1
BIEC2-126618	10	58519527	G	A	ALLELIC	8.223e-07	6.08497	50, 25	58,509,527-58,529,527	--	FOXO3*	forkhead box O3
BIEC2-148206	11	29888113	A	G	ALLELIC	1.438e-09	8.84224	100, 50, 25	29,724,170-29,898,393	--	STXBP4	syntaxin binding protein 4
BIEC2-148340	11	30196632	G	A	ALLELIC	8.352e-07	6.07821	100, 50, 25	30,111,682-30,565,031	LD1	TMEM100	transmembrane protein 100
BIEC2-148361	11	30258026	A	G	ALLELIC	9.789e-08	7.00926	100, 50, 25	30,111,682-30,565,031	LD1	PCTP	phosphatidylcholine transfer protein
BIEC2-148758	11	30517346	C	A	ALLELIC	1.131e-07	6.94654	100, 50, 25	30,111,682-30,565,031	LD1	TMEM100	transmembrane protein 100
BIEC2-148759	11	30519033	G	A	ALLELIC	1.131e-07	6.94654	100, 50, 25	30,111,682-30,565,031	LD1	PCTP	phosphatidylcholine transfer protein
BIEC2-148765	11	30525403	G	A	ALLELIC	1.616e-07	6.79156	100, 50, 25	30,111,682-30,565,031	LD1	TMEM100	transmembrane protein 100
BIEC2-148769	11	30539754	A	C	ALLELIC	4.693e-08	7.32855	100, 50, 25	30,111,682-30,565,031	LD1	PCTP	phosphatidylcholine transfer protein
BIEC2-154147	11	42566965	G	A	ALLELIC	1.9e-07	6.72125	--	42,556,965-42,576,965	--	KIAA0100
BIEC2-155549	11	45563602	A	G	ALLELIC	6.816e-07	6.16647	--	45,553,602-45,573,602	--	RTN4RL1	reticulon 4 receptor-like 1
BIEC2-156570	11	47273273	A	G	ALLELIC	1.868e-07	6.72862	--	47,263,273-47,283,273	--	GSG2	germ cell associated 2 (haspin)
BIEC2-156570	11	47273273	A	G	ALLELIC	1.868e-07	6.72862	--	47,263,273-47,283,273	--	ITGAE*	integrin, alpha E (antigen CD103, human mucosal lymphocyte antigen 1; alpha polypeptide)
BIEC2-168794	12	2908260	A	C	ALLELIC	1.764e-07	6.7535		2,898,260-2,918,260	--	PRR5L*	proline rich 5 like
BIEC2-174731	12	10691010	G	A	ALLELIC	4.404e-07	6.35615		10,689,242-10,691,154	--	PHF21A*	PHD finger protein 21A
BIEC2-194315	12	23226819	A	G	ALLELIC	5.672e-11	10.2463		23,216,819-23,236,819	--	SLC22A11	solute carrier family 22 (organic anion/urate transporter), member 11
BIEC2-207449	13	7283092	G	A	ALLELIC	3.014e-08	7.52086	50, 25	6,917,885-7,474,810	LD1	CYP3A93*	cytochrome p450 3A
BIEC2-207503	13	7359845	G	A	ALLELIC	1.141e-13	12.9427	50, 25	6,917,885-7,474,810	LD1	CYP3A89	cytochrome p450 3A
BIEC2-207537	13	7369733	G	A	ALLELIC	1.477e-11	10.8306	50, 25	6,917,885-7,474,810	LD1	CYP3A94	cytochrome p450 3A
BIEC2-207561	13	7378465	A	C	ALLELIC	8.516e-07	6.06976	50, 25	6,917,885-7,474,810	LD1	CYP3A95	cytochrome p450 3A
BIEC2-207561	13	7378465	A	C	ALLELIC	8.516e-07	6.06976	50, 25	6,917,885-7,474,810	LD1	CYP3A96	cytochrome p450 3A
BIEC2-207603	13	7465237	G	A	ALLELIC	9.538e-07	6.02054	50, 25	6,917,885-7,474,810	LD1	CYP3A97*	cytochrome p450 3A
BIEC2-207605	13	7474810	A	G	ALLELIC	9.538e-07	6.02054	50, 25	6,917,885-7,474,810	LD1	CYP3A97	cytochrome p450 3A
BIEC2-209001	13	9212034	A	G	ALLELIC	1.408e-08	7.8514	--	9,183,989-9,214,602	--	--
BIEC2-228598	13	28763089	A	C	ALLELIC	4.995e-07	6.30146	--	28,753,089-28,773,089	--	XYLT1*	necessary for biosynthesis of glycosaminoglycan chains.
BIEC2-233431	13	34894181	G	A	ALLELIC	2.507e-08	7.60085	--	34,884,181-34,904,181	--	--
BIEC2-233664	13	35179012	A	G	ALLELIC	5.165e-07	6.28693	--	35,169,012-35,189,012	--	ABAT*	4-aminobutyrate aminotransferase (ABAT), nuclear gene encoding mitochondrial protein, transcript variant 1
BIEC2-236124	13	41893054	A	G	ALLELIC	1.285e-07	6.8911	--	41,883,054-41,903,054	--	MSLN*	mesothelin
BIEC2-240617	14	6408630	G	A	ALLELIC	1.942e-07	6.71175	--	6,398,630-6,418,630	--	DRD1	dopamine receptor D1
BIEC2-243740	14	10717836	G	A	ALLELIC	2.172e-09	8.66314	100, 25	10,707,836-10,727,836	--	KCNIP1*	Kv channel interacting protein 1
BIEC2-243786	14	10743460	G	A	ALLELIC	8.009e-07	6.09642	100, 25	10,707,836-10,753,460	--	LOC257358	hypothetical LOC257358
BIEC2-245079	14	12656702	A	G	ALLELIC	7.896e-14	13.1026	100, 25	12,646,702-12,746,386	LD1	ODZ2*	odz, odd Oz/ten-m homolog 2 (Drosophila)
BIEC2-245080	14	12656714	A	G	ALLELIC	7.896e-14	13.1026	100, 25	12,646,702-12,746,386	LD1	ODZ2*	odz, odd Oz/ten-m homolog 2 (Drosophila)
BIEC2-245715	14	14031107	G	A	ALLELIC	1.362e-07	6.86582	--	14,021,107-14,041,107	--	--
BIEC2-249536	14	25290320	G	A	ALLELIC	7.992e-09	8.09734	--	25,280,320-25,300,320	--	--
BIEC2-250914	14	27029077	A	G	ALLELIC	6.236e-07	6.20509	--	27,019,077-27,030,077	--	TNIP1	TNFAIP3 interacting protein 1
BIEC2-258041	14	45602334	A	G	ALLELIC	6.112e-08	7.21382	50, 25	45,592,334-45,612,334	--
BIEC2-258084	14	46302602	G	A	ALLELIC	1.516e-10	9.8193	50, 25	46,292,603-46,312,601	LD2	FBN2*	fibrillin 2
BIEC2-258234	14	46813931	A	G	13/133	6.638e-07	6.17796	50, 25	46,781,999-46,813,931	LD2	RPL26L1	ribosomal protein L26-like 1
BIEC2-258234	14	46813931	A	G	ALLELIC	6.638e-07	6.17796	50, 25	46,781,999-46,813,931	LD2	SLC12A2	solute carrier family 12, member 2
BIEC2-258250	14	47053855	G	A	ALLELIC	3.243e-07	6.48905	50, 25	47,043,855-47,063,855	LD2	CTXN3	cortexin 3
BIEC2-262404	14	66630266	C	A	ALLELIC	3.381e-10	9.47095	50,25	66,620,266-66,640,266	--	--
BIEC2-262561	14	67970297	A	G	ALLELIC	4.404e-07	6.35615	50,25	67,960,338-67,999,643	--	--
BIEC2-262680	14	68069084	G	A	ALLELIC	4.55e-10	9.34199	50,25	68,068,476-68,095,557	--	--
BIEC2-272339	14	85737099	A	C	ALLELIC	2.123e-07	6.67305	--	85,727,099-85,753,159	--	--
BIEC2-272357	14	85743159	C	A	ALLELIC	2.578e-07	6.58872	--	85,727,099-85,753,159	--	--
BIEC2-284893	15	7786729	G	A	ALLELIC	7.255e-08	7.13936	--	7,757,795-7875322	--	MAP4K4	mitogen-activated protein kinase kinase kinase kinase 4
BIEC2-284893	15	7786729	G	A	ALLELIC	7.255e-08	7.13936	--	7757795-7875322	--	MINK1*	misshapen-like kinase 1
BIEC2-284893	15	7786729	G	A	ALLELIC	7.255e-08	7.13936	--	7757795-7875322	--	TNIK	TRAF2 and NCK interacting kinase
BIEC2-310909	15	52570648	C	A	ALLELIC	9.274e-08	7.03273	--	52560648-52580648	--	EPAS1	endothelial PAS domain protein 1
BIEC2-316617	15	67864497	G	A	ALLELIC	5.665e-07	6.2468	--	67842874-67882400	--	PLB1*	phospholipase B1
BIEC2-325429	15	87308792	A	G	ALLELIC	1.634e-07	6.78675	50, 25	87,298,792-87,318,792	--	--
BIEC2-328405	16	5107308	A	G	ALLELIC	1.529e-09	8.81559	25	5,107,308-5,133,367	LD1	SYN2*	synapsin II (SYN2), transcript variant IIa
BIEC2-328407	16	5107537	A	G	ALLELIC	1.529e-09	8.81559	25	5,107,308-5,133,367	LD1	SYN2*	synapsin II (SYN2), transcript variant IIa
BIEC2-330128	16	14345440	A	G	ALLELIC	3.191e-07	6.49607	100, 50	14,335,440-14,355,440		CNTN6*	contactin 6
BIEC2-342227	16	39847023	A	C	ALLELIC	5.731e-07	6.24177	--	39,837,023-39,902,788	LD3	CCDC12	coiled-coil domain containing 12
BIEC2-342227	16	39847023	A	C	ALLELIC	5.731e-07	6.24177	--	39,837,023-39,902,788	LD3	NBEAL2*	neurobeachin-like 2
BIEC2-342227	16	39847023	A	C	ALLELIC	5.731e-07	6.24177	--	39,837,023-39,902,788	LD3	THUMPD3	THUMP domain containing 3
BIEC2-345452	16	44650738	A	G	ALLELIC	8.941e-07	6.04861	--	44,601,136-44,650,738	LD3	Mus Zfp9	Mus musculus zinc finger protein 9
BIEC2-357302	16	69267585	A	G	ALLELIC	1.683e-07	6.77392	--	69,257,585-69,277,585	--	TOPBP1*	topoisomerase (DNA) II binding protein 1
BIEC2-360543	16	73881185	C	A	ALLELIC	4.374e-09	8.35912	--	73,871,185-73,958,301	--	COPB2*	coatomer protein complex, subunit beta 2 (beta prime)
BIEC2-360543	16	73881185	C	A	ALLELIC	4.374e-09	8.35912	--	73,871,185-73,958,301	--	RBP2	retinol binding protein 2
BIEC2-360948	16	74271507	A	C	ALLELIC	9.501e-08	7.02223	--	74,221,001-74,294,001	--	TRMT112	tRNA methyltransferase 11-2 homolog (S. cerevisiae)
BIEC2-374907	17	29439087	A	G	ALLELIC	7.76e-08	7.11014	50, 25	29,368,701-29,439,650	LD1	--
BIEC2-374956	17	29680248	A	G	ALLELIC	6.14e-08	7.21183	50, 25	29,670,248-29,690,248	--	--
BIEC2-375113	17	30634556	A	G	ALLELIC	3.238e-07	6.48972	50, 25	30,384,506-30,648,278	--	CXorf40B	chromosome X open reading frame 40B
BIEC2-375113	17	30634556	A	G	ALLELIC	3.238e-07	6.48972	50, 25	30,384,506-30,648,278	--	MIR1297	microRNA 1297
BIEC2-377268	17	46626769	G	A	ALLELIC	6.984e-07	6.1559	--	46,626,769-46,636,345	LD2	--
BIEC2-377272	17	46627139	A	G	ALLELIC	2.147e-07	6.66817	--	46,626,769-46,636,345	LD2	--
BIEC2-377273	17	46636345	A	G	ALLELIC	1.939e-07	6.71242	--	46,626,769-46,636,345	LD2	--
BIEC2-377805	17	51636934	A	G	ALLELIC	1.214e-07	6.91578	--	51,568,831-51,721,402	LD3	--
BIEC2-377814	17	51646404	C	A	ALLELIC	5.112e-07	6.29141	--	51,568,831-51,721,402	LD3	--
BIEC2-382230	17	63319161	A	G	ALLELIC	3.238e-07	6.48972	--	63,284,983-63,329,161	--	--
BIEC2-397347	18	8538709	G	A	ALLELIC	2.214e-07	6.65482	--	8,489,067-8,548,709	--	--
BIEC2-397558	18	8701876	A	G	ALLELIC	4.999e-07	6.30112	--	8,691,876-8,733,048	--	--
BIEC2-408032	18	18766760	A	G	ALLELIC	8.959e-07	6.04774	--	18,766,760-18,803,103	LD	ACMSD*	aminocarboxymuconate semialdehyde decarboxylase
BIEC2-410008	18	30006086	G	A	ALLELIC	3.919e-07	6.40682	--	29,996,086-30,239,577	LD	"	"
BIEC2-411037	18	37572919	G	A	ALLELIC	9.087e-08	7.04158	--	37,195,564-37,572,919	--	NR4A2	nuclear receptor subfamily 4, group A, member 2
BIEC2-411037	18	37572919	G	A	ALLELIC	9.087e-08	7.04158	--	37,195,564-37,572,919	--	NR4A3	nuclear receptor subfamily 4, group A, member 3
BIEC2-412034	18	45052762	G	A	ALLELIC	3.126e-09	8.50501	--	45,042,762-45,062,762	--	SLC38A11*	solute carrier family 38, member 11
BIEC2-412361	18	49717548	G	A	ALLELIC	2.426e-07	6.61511	50, 25	49,492,862-50,094,655	LD1	MYO3B*	myosin IIIB
BIEC2-412361	18	49717548	G	A	ALLELIC	2.426e-07	6.61511	50, 25	49,492,862-50,094,655	LD1	UBR3	ubiquitin protein ligase E3 component n-recognin 3 (putative)
BIEC2-412366	18	49758616	A	G	ALLELIC	1.332e-08	7.8755	50, 25	49,492,862-50,094,655	LD1	"	"
BIEC2-412389	18	50094655	A	G	ALLELIC	3.59e-11	10.4449	50, 25	49,492,862-50,094,655	LD1	"	"
BIEC2-412714	18	52436584	G	A	ALLELIC	2.371e-07	6.62507	--	52,426,584-52,440,817	--	--
BIEC2-414655	18	55606975	A	G	ALLELIC	5.223e-07	6.28208	--	55,596,975-55,616,975	--	NFE2L2*	nuclear factor (erythroid-derived 2)-like 2
BIEC2-417656	18	68891409	G	A	ALLELIC	6.334e-08	7.19832	--	68,881,409-68,901,409	--	--
BIEC2-417998	18	70959834	A	G	ALLELIC	7.305e-08	7.13638	25	70,949,834-70,969,834	--	GAPHD	glyceraldehyde-3-phosphate dehydrogenase
BIEC2-431459	19	22714892	A	G	ALLELIC	3.745e-08	7.42655	--	22,704,892-22,734,919	LD1	--
BIEC2-431464	19	22724919	G	A	ALLELIC	7.305e-08	7.13638	--	22,704,892-22,734,919	LD1	--
BIEC2-431479	19	22755866	A	G	ALLELIC	4.952e-08	7.30522	--	22,745,866-22,765,866	--
BIEC2-440675	19	42245232	C	A	ALLELIC	1.037e-07	6.98422	25, 50	42,235,232-42,255,232	--	LSAMP*	limbic system-associated membrane protein
BIEC2-441118	19	42738153	G	A	ALLELIC	1.012e-08	7.99482	25, 50	42,690,281-42,748,153	--	--
BIEC2-444434	19	49196122	G	A	ALLELIC	1.978e-08	7.70377	--	49,022,570-49,203,371	--	BBX*	bobby sox homolog (Drosophila)
BIEC2-444977	19	52130978	A	C	ALLELIC	7.42e-07	6.1296	--	52,120,978-52,140,978	--	--
BIEC2-446337	19	55100334	G	A	ALLELIC	1.467e-08	7.83357	50	55,090,334-55,110,334	--	FILIP1L*	filamin A interacting protein 1-like
BIEC2-446945	19	56331946	A	G	ALLELIC	5.665e-07	6.2468	50	56,321,946-56,341,946	--	CPOX*	coproporphyrinogen oxidase
BIEC2-521780	20	16097443	A	G	ALLELIC	8.143e-07	6.08922	--	16,087,443-16,107,443	--	--
BIEC2-533450	20	44389829	A	G	ALLELIC	1.042e-08	7.98213	--	44,379,829-44,399,829	--	--
BIEC2-553915	21	14907573	G	A	ALLELIC	6.203e-09	8.2074	--	14,897,573-14,917,573	--	--
BIEC2-565505	21	40720188	A	G	ALLELIC	4.404e-07	6.35615	--	40,800,188-40,820,188	--	--
BIEC2-566445	21	42207465	G	A	ALLELIC	3.14e-07	6.50307	--	42,197,465-42,221,062	LD1
BIEC2-566447	21	42211027	C	A	ALLELIC	3.14e-07	6.50307	--	42,197,465-42,221,062	LD1
BIEC2-566449	21	42211062	A	C	ALLELIC	3.14e-07	6.50307	--	42,197,465-42,221,062	LD1
BIEC2-573802	21	55465558	G	A	ALLELIC	3.875e-07	6.41173	100, 25	55,455,558-55,475,558	--	--
BIEC2-574087	21	57057170	A	G	ALLELIC	3.747e-10	9.42632	100, 50, 25	57,037,170-57,077,170	--	--
BIEC2-574092	21	57098667	A	G	ALLELIC	1.764e-07	6.7535	100, 50, 25	57,088,667-57,108,667	--	--
BIEC2-574108	21	57306115	G	A	ALLELIC	1.697e-10	9.77032	100, 50, 25	57,296,115-57,316,115	LD1	CEP72*	centrosomal protein 72kDa
BIEC2-574109	21	57306278	G	A	ALLELIC	5.64e-08	7.24872	100, 50, 25	57,296,115-57,316,115	LD1	CEP72*	centrosomal protein 72kDa
BIEC2-574111	21	57306292	G	A	ALLELIC	1.042e-08	7.98213	100, 50, 25	57,296,115-57,316,115	LD1	CEP72*	centrosomal protein 72kDa
BIEC2-574114	21	57384698	A	C	ALLELIC	6.958e-09	8.15752	100, 50, 25	57,374,698-57,394,698	--	SLC9A3	solute carrier family 9 (sodium/hydrogen exchanger), member 3
BIEC2-578378	22	6249454	A	G	ALLELIC	9.788e-08	7.00931	25	6,239,454-6,254,559	--	DTD1*	D-tyrosyl-tRNA deacylase 1 homolog (S. cerevisiae) (DTD1), nuclear gene encoding mitochondrial protein
BIEC2-578737	22	6820188	G	A	ALLELIC	2.29e-08	7.64016	25	6,810,188-6,849,057	--	20orf72*
BIEC2-578737	22	6820188	G	A	ALLELIC	2.29e-08	7.64016	25	6,810,188-6,849,057	--	SNORD17	small nucleolar RNA, C/D box 17
BIEC2-578737	22	6820188	G	A	ALLELIC	2.29e-08	7.64016	25	6,810,188-6,849,057	--	SNX5*	sorting nexin 5 (SNX5), transcript variant 1
BIEC2-584230	22	17487160	A	G	ALLELIC	4.873e-07	6.3122	25	17,477,160-17,497,160	LD1	C20orf196*
BIEC2-584232	22	17487472	G	A	ALLELIC	4.873e-07	6.3122	25	17,477,160-17,497,160	LD1	C20orf196*
BIEC2-584235	22	17487974	A	G	ALLELIC	7.6e-08	7.11919	25	17,477,160-17,497,160	LD1	C20orf196*
BIEC2-590482	22	27949403	A	C	ALLELIC	9.872e-07	6.00559	--	27,939,403-27,962,735	LD2	--
BIEC2-590493	22	27952735	A	G	ALLELIC	3.069e-07	6.513	--	27,939,403-27,962,735	LD2	--
BIEC2-593832	22	36049904	A	G	ALLELIC	6.984e-07	6.1559	--	36,039,904-36,059,904	--	ZMYND8*	zinc finger, MYND-type containing 8
BIEC2-600449	22	44527809	A	G	ALLELIC	2.156e-07	6.66635	100	44,405,493-44,562,779	--	--
BIEC2-600975	22	46911440	G	A	ALLELIC	7.158e-07	6.14521	100	46,723,459-46,942,226	--	--
BIEC2-615175	23	15921848	A	G	ALLELIC	7.335e-07	6.1346	50, 25	15,782,043-16,129,370	LD	OSTF1	osteoclast stimulating factor 1
BIEC2-623450	23	33233681	G	A	ALLELIC	7.207e-07	6.14225	--	33,223,681-33,243,681	--	--
BIEC2-624956	23	43164946	G	A	ALLELIC	1.342e-07	6.87225	--	43,154,946-43,403,514	--	--
BIEC2-625752	23	45817096	G	A	ALLELIC	2.015e-13	12.6957	25	45,807,096-45,855,318	LD1	LINGO2*	leucine rich repeat and Ig domain containing 2
BIEC2-625758	23	45845236	A	C	ALLELIC	2.192e-08	7.65916	25	45,807,096-45,855,318	LD1	LINGO2*	leucine rich repeat and Ig domain containing 2
BIEC2-625761	23	45845318	A	G	ALLELIC	1.36e-09	8.86646	25	45,807,096-45,855,318	LD1	LINGO2*	leucine rich repeat and Ig domain containing 2
BIEC2-639514	24	22191201	G	A	ALLELIC	2.092e-08	7.67944	100	22,181,201-22,201,201	--	--
BIEC2-640492	24	26159584	A	G	ALLELIC	9.798e-11	10.0089	--	26,150,444-26,159,584	--	STON2	stonin 2
BIEC2-653323	25	314666	A	G	ALLELIC	7.985e-08	7.09773	--	304,666-324,666	--	KIAA1045*
BIEC2-658680	25	10424522	A	C	ALLELIC	5.783e-08	7.23785	100, 50, 25	10,181,506-10,753,914	LD1	OR13C4	olfactory receptor
BIEC2-658680	25	10424522	A	C	ALLELIC	5.783e-08	7.23785	100, 50, 25	10,181,506-10,753,914	LD1	OR13F1	olfactory receptor
BIEC2-658680	25	10424522	A	C	ALLELIC	5.783e-08	7.23785	100, 50, 25	10,181,506-10,753,914	LD1		olfactory receptor
BIEC2-658805	25	10602773	C	A	ALLELIC	6.389e-07	6.19457	100, 50, 25	10,181,506-10,753,914	LD1	OR13C2	olfactory receptor
BIEC2-658805	25	10602773	C	A	ALLELIC	6.389e-07	6.19457	100, 50, 25	10,181,506-10,753,914	LD1	OR13C3	olfactory receptor
BIEC2-658805	25	10602773	C	A	ALLELIC	6.389e-07	6.19457	100, 50, 25	10,181,506-10,753,914	LD1	OR13C5	olfactory receptor
BIEC2-658805	25	10602773	C	A	ALLELIC	6.389e-07	6.19457	100, 50, 25	10,181,506-10,753,914	LD1	OR13C8	olfactory receptor
BIEC2-658861	25	10644334	C	A	ALLELIC	7.592e-09	8.11964	100, 50, 25	10,181,506-10,753,914	LD1		olfactory receptor
BIEC2-658913	25	10753914	G	A	ALLELIC	1.841e-08	7.73495	100, 50, 25	10,181,506-10,753,914	LD1		olfactory receptor
BIEC2-660006	25	13054280	C	A	ALLELIC	4.763e-07	6.32212	100, 50, 25	12,961,364-13,064,280	--	RAD23B	RAD23 homolog B (S. cerevisiae)
BIEC2-679751	26	4734348	A	G	ALLELIC	5.63e-07	6.24949	100, 50, 25	4,719,683-5297040	LD1	CADM2*	cell adhesion molecule 2
BIEC2-680041	26	5155357	A	C	ALLELIC	4.253e-07	6.3713	100, 50, 25	4,719,683-5297040	LD1	CADM2*	cell adhesion molecule 2
BIEC2-680091	26	5297040	G	A	ALLELIC	1.526e-08	7.81645	100, 50, 25	4,719,683-5297040	LD1	CADM2*	cell adhesion molecule 2
BIEC2-691220	26	24590046	G	A	ALLELIC	9.657e-07	6.01516	--	24,580,046-24,600,046	--	--
BIEC2-691817	26	26130274	A	G	ALLELIC	1.9e-07	6.72125	--	26,120,274-26,140,274	--	LTN1*	listerin E3 ubiquitin protein ligase 1
BIEC2-691908	26	26804808	A	C	ALLELIC	4.992e-07	6.30173	--	26,794,808-26,883,546	--	GRIK1*	glutamate receptor, ionotropic, kainate 1
BIEC2-735733	28	24527605	C	A	ALLELIC	9.105e-08	7.04072	25	24,517,605-24,537,605	--	NR1H4	nuclear receptor subfamily 1, group H, member 4
BIEC2-760069	29	24401401	C	A	ALLELIC	6.089e-08	7.21545	--	24,391,401-24,411,401	--	--
BIEC2-815246	30	4932925	G	A	ALLELIC	4.481e-08	7.34863	--	4,922,925-4,942,925		KIF26B*	kinesin family member 26B
BIEC2-825013	30	19324998	C	A	ALLELIC	7.3e-08	7.13668	--	19,314,998-19,334,998	LD1	FAM5C*	family with sequence similarity 5, member C
BIEC2-825014	30	19325233	C	A	ALLELIC	6.334e-08	7.19832	--	19,314,998-19,334,998	LD1	FAM5C*	family with sequence similarity 5, member C
BIEC2-828264	30	27056586	A	G	ALLELIC	5.794e-07	6.23702	--	27,046,586-27,066,586	--	--
BIEC2-831020	31	1904633	G	A	ALLELIC	9.657e-07	6.01516	--	1,894,633-1,914,633	--	--
BIEC2-831176	31	2043835	A	G	ALLELIC	6.236e-07	6.20509	--	2,033,835-2,078,389	LD1	SOD2	superoxide dismutase 2, mitochondrial (SOD2), nuclear gene encoding mitochondrial protein, transcript variant 2
BIEC2-831203	31	2068389	A	G	ALLELIC	6.236e-07	6.20509	--	2,033,835-2,078,389	LD1	SOD2	superoxide dismutase 2, mitochondrial (SOD2), nuclear gene encoding mitochondrial protein, transcript variant 2
BIEC2-831806	31	3047842	G	A	ALLELIC	4.428e-07	6.35379	--	3,037,842-3,057,842	--	PARK2*	parkinson protein 2, E3 ubiquitin protein ligase (parkin)
BIEC2-835552	31	10176779	A	G	ALLELIC	3.639e-08	7.43902	25	10,089,541-10,186,779	--	FAM120B	family with sequence similarity 120B
BIEC2-835892	31	11465053	A	G	ALLELIC	1.078e-09	8.96738	25	11,455,053-11,475,653	LD2	--
BIEC2-835901	31	11465653	A	G	ALLELIC	9.684e-10	9.01395	25	11,455,053-11,475,653	LD2	--
BIEC2-837371	31	13819214	C	A	ALLELIC	3.476e-12	11.4589	--	13,793,328-13,819,214	--	--
BIEC2-841385	31	21344965	G	A	ALLELIC	9.629e-07	6.01642	--	20,949,681-21,564,112	--	DMD*	dystrophin
											na
* SNP located in gene

## Sheet: Gene List
Zfp9
20orf72
ABAT	1
ACMSD
ALPK2
APCS
BBDE1
BBS9
BBX
BICC1
Bos DRG1	1
C18orf1
C18orf19	1
C18orf34
C20orf196
C7orf58
CADM2
CAMK2G
CCDC12
CD33
CEP72
CHCHD1	1
CNBD1
CNTN6
COPB2
CPOX	1
CSF3R*
CXorf40B
CYP3A89
CYP3A93*
CYP3A94
CYP3A95
CYP3A96
CYP3A97
CYP3A97*
DMD
DRD1
DTD1
EPAS1
ERCC1
F1*
FAM120B
FAM190A
FAM5C
FAM5C
FAT4
FBN2
FILIP1L*
FOXO3	1
GALNTL4
GAPHD
GRID2
GRIK1
GSG2
GTF2H1
HPS5
hypothetical FLJ13197
hypothetical LOC283050
INPP4B
IQCH
ITGAE
KCNIP1
KIAA0100
KIAA0913
KIAA1045
KIAA1486
KIF26B
LACE1	1
LAYN
LDHA	1
LDHC	1
LHX8
LINGO2
LOC257358
LSAMP
LTN1
MAML3
MAML3
MAP4K4
MDGA2
MDN1
MFRP
MINK1
MIR1297
MIR2054
MRGPRX2
MRPL41	1
MSLN
MYO3B
NBEAL2
NDST2
NFE2L2
NR1H4
NR4A2
NR4A3
NUPL1
ODZ2
OR13C2
OR13C3
OR13C4
OR13C5
OR13C8
OR13F1
OR51Q1
OSTF1
PARK2	Park7 is??
PCTP
PDE4B
PHF21A
PHKB
PIK3C3
PLB1
PRR5L
RAD23B
Rattus Hspa1a
RBP2
RIKEN
RNMT
RTN4RL1
SAA1
SAA2
SAA4
SD4
SIGLEC12
SIGLEC6
SIGLEC7
SLC22A11
SLC28A1
SLC38A11
SLC9A3
SNORD17
SNX5
SNX7
SOD2	1
SPHKAP
ST8SIA1
STON2
STXBP4
SYN2
THUMPD3
TMEM100
TMPRSS11F
TNIK
TNIP1
TOPBP1
TRAPPC9
TRMT112
UBR3
UNC13C
XKR6
XYLT1
ZBTB8A
ZMYND8
ZNF175
	11 mitocarta
	2 more likely
	Cyps??

## Sheet: Sheet1
SAA
ZNF175
ZMYND8
ZBTB8A
XYLT1
XKR6
UNC13C
UBR3
TRMT112
TRAPPC9
TOPBP1
TNIP1
TNIK
TMPRSS11F
TMEM100
THUMPD3
SYN2
STXBP4
STON2
ST8SIA1
SPHKAP
SOD2
SNX7
SNX5
SNORD17
SLC9A3
SLC38A11
SLC28A1
SLC22A11
SLC12A2
SIGLEC7
SIGLEC6
SIGLEC12
SD4
SAA4
SAA3
SAA2
SAA1
RTN4RL1
RPL26L1
RNMT
RBP2
RAD23B
PRR5L
PLB1
PIK3C3
PHKB
PHF21A
PDE4B
PCTP
PARK2
OSTF1
OR51Q1
OR13F1
OR13C8
OR13C5
OR13C4
OR13C3
OR13C2
ODZ2
NUPL1
NR4A3
NR4A2
NR1H4
NPTN
NFE2L2
NDST2
NBEAL2
MYO3B
Mus Zfp9
MSLN
MRPL41
MRGPRX2
MIR2054
MIR1297
MINK1
MFRP
MDN1
MDGA2
MAP4K4
MAML3
LTN1
LSAMP
LOC257358
LINGO2
LHX8
LDHC
LDHA
LD1
LAYN
LACE1
KIF26B
KIAA1486
KIAA1045
KIAA0913
KIAA0100
KCNIP1
ITGAE
IQCH
INPP4B
INPP4B
hypothetical LOC283050
hypothetical FLJ13197
Hspa1a
HPS5
GTF2H1
GSG2
GRIK1
GRID2
GRID2
GAPHD
GALNTL4
FOXO3
FILIP1L*
FBN2
FAT4
FAM5C
FAM5C
FAM190A
FAM120B
F1*
ERCC1
EPAS1
DTD1
DRD1
DMD
CYP3A97
CYP3A97
CYP3A96
CYP3A95
CYP3A94
CYP3A93
CYP3A89
CXorf40B
CTXN3
CSF3R
CPOX
COPB2
CNTN6
CNBD1
CHCHD1
CEP72
CD33
CD276
CCDC12
CCBE1
CAMK2G
CADM2
C7orf58
C20orf196
C18orf34
C18orf19
C18orf1
C15orf60
C15orf59
Bos DRG1
BICC1*
BBX
BBS9
APCS
ALPK2
ACMSD
ABAT
20orf72
