# Supplementary material for: A genome wide study of genetic adaptation to high altitude in feral Andean Horses of the páramo
Source: BMC Evol Biol. 2013 Dec 17;13:273. doi: 10.1186/1471-2148-13-273 (PMC3878729; doi:10.1186/1471-2148-13-273)
Supplement: Additional file 2: Table S3 — Gene Ontology Biological Processes analysis. [file 1471-2148-13-273-S2.xlsx]

## Sheet: chart_CC0B4B68A52B1317413599866
Supplemental Table 3. Gene Ontology Biological Processes analysis.
Category	Term	Count	%	PValue	Genes	List Total	Pop Hits	Pop Total	Fold Enrichment	Bonferroni
GOTERM_BP_FAT	GO:0050877~neurological system process	26	17.1053	8.62664e-06	114902, 6558, 431707, 30820, 2034, 18, 8013, 2897, 2895, 130507, 1756, 138799, 117194, 6648, 138805, 138804, 138803, 140469, 138802, 392376, 6854, 5071, 27241, 390061, 1812, 440279	110	1210	13528	2.64258	0.00966662
GOTERM_BP_FAT	GO:0030534~adult behavior	6	3.94737	0.000642369	2897, 4929, 1812, 18, 5071, 8013	110	86	13528	8.58013	0.514968
GOTERM_BP_FAT	GO:0032102~negative regulation of response to external stimulus	5	3.28947	0.000690554	6289, 6288, 2895, 1812, 80381	110	50	13528	12.2982	0.540599
GOTERM_BP_FAT	GO:0007610~behavior	12	7.89474	0.00139205	2897, 117194, 6648, 6289, 6288, 4929, 431707, 1812, 18, 5071, 130507, 8013	110	469	13528	3.14666	0.791651
GOTERM_BP_FAT	GO:0033554~cellular response to stress	13	8.55263	0.00198634	2067, 6648, 64131, 11073, 2309, 23043, 2034, 2965, 50488, 146760, 5887, 4780, 6489	110	566	13528	2.82467	0.893418
GOTERM_BP_FAT	GO:0050890~cognition	17	11.1842	0.00246857	138799, 117194, 114902, 138805, 138804, 6558, 138803, 140469, 431707, 138802, 2034, 392376, 5071, 27241, 390061, 1812, 130507	110	909	13528	2.29999	0.93815
GOTERM_BP_FAT	GO:0009712~catechol metabolic process	4	2.63158	0.00253898	4929, 2034, 1812, 5071	110	34	13528	14.4684	0.942876
GOTERM_BP_FAT	GO:0034311~diol metabolic process	4	2.63158	0.00253898	4929, 2034, 1812, 5071	110	34	13528	14.4684	0.942876
GOTERM_BP_FAT	GO:0006584~catecholamine metabolic process	4	2.63158	0.00253898	4929, 2034, 1812, 5071	110	34	13528	14.4684	0.942876
GOTERM_BP_FAT	GO:0018958~phenol metabolic process	4	2.63158	0.00276086	4929, 2034, 1812, 5071	110	35	13528	14.0551	0.955534
GOTERM_BP_FAT	GO:0007268~synaptic transmission	9	5.92105	0.00280345	1756, 2897, 2895, 30820, 1812, 18, 440279, 6854, 5071	110	298	13528	3.71422	0.957622
GOTERM_BP_FAT	GO:0006953~acute-phase response	4	2.63158	0.004048	6289, 6288, 325, 6291	110	40	13528	12.2982	0.989614
GOTERM_BP_FAT	GO:0001964~startle response	3	1.97368	0.00717091	2895, 1812, 5071	110	16	13528	23.0591	0.999698
GOTERM_BP_FAT	GO:0019226~transmission of nerve impulse	9	5.92105	0.00731131	1756, 2897, 2895, 30820, 1812, 18, 440279, 6854, 5071	110	350	13528	3.16239	0.999742
GOTERM_BP_FAT	GO:0048585~negative regulation of response to stimulus	5	3.28947	0.00865136	6289, 6288, 2895, 1812, 80381	110	100	13528	6.14909	0.999944
GOTERM_BP_FAT	GO:0007267~cell-cell signaling	12	7.89474	0.00894282	1756, 2897, 2895, 30820, 818, 945, 1812, 18, 946, 440279, 6854, 5071	110	600	13528	2.45964	0.99996
GOTERM_BP_FAT	GO:0006575~cellular amino acid derivative metabolic process	6	3.94737	0.010996	6648, 4929, 2034, 1812, 18, 5071	110	166	13528	4.44513	0.999996
GOTERM_BP_FAT	GO:0042417~dopamine metabolic process	3	1.97368	0.0111186	4929, 1812, 5071	110	20	13528	18.4473	0.999997
GOTERM_BP_FAT	GO:0007600~sensory perception	14	9.21053	0.0132178	117194, 138799, 114902, 138805, 138804, 6558, 138803, 140469, 138802, 2034, 392376, 27241, 390061, 130507	110	810	13528	2.12561	1
GOTERM_BP_FAT	GO:0000718~nucleotide-excision repair, DNA damage removal	3	1.97368	0.0133772	2067, 2965, 5887	110	22	13528	16.7702	1
GOTERM_BP_FAT	GO:0050905~neuromuscular process	4	2.63158	0.0136401	2895, 1812, 5071, 8013	110	62	13528	7.93431	1
GOTERM_BP_FAT	GO:0031328~positive regulation of cellular biosynthetic process	12	7.89474	0.0220459	2965, 6648, 55534, 4929, 2309, 2034, 1812, 4089, 9971, 4780, 80381, 8013	110	685	13528	2.15443	1
GOTERM_BP_FAT	GO:0001666~response to hypoxia	5	3.28947	0.0230449	6648, 4929, 2034, 18, 4089	110	134	13528	4.58887	1
GOTERM_BP_FAT	GO:0007626~locomotory behavior	7	4.60526	0.0233937	6648, 6289, 6288, 4929, 1812, 18, 5071	110	274	13528	3.14187	1
GOTERM_BP_FAT	GO:0009891~positive regulation of biosynthetic process	12	7.89474	0.0242196	2965, 6648, 55534, 4929, 2309, 2034, 1812, 4089, 9971, 4780, 80381, 8013	110	695	13528	2.12343	1
GOTERM_BP_FAT	GO:0050728~negative regulation of inflammatory response	3	1.97368	0.0256949	6289, 6288, 80381	110	31	13528	11.9015	1
GOTERM_BP_FAT	GO:0007270~nerve-nerve synaptic transmission	3	1.97368	0.0256949	2895, 1812, 5071	110	31	13528	11.9015	1
GOTERM_BP_FAT	GO:0070482~response to oxygen levels	5	3.28947	0.0271424	6648, 4929, 2034, 18, 4089	110	141	13528	4.36106	1
GOTERM_BP_FAT	GO:0021954~central nervous system neuron development	3	1.97368	0.0272659	4929, 431707, 1812	110	32	13528	11.5295	1
GOTERM_BP_FAT	GO:0045944~positive regulation of transcription from RNA polymerase II promoter	8	5.26316	0.0303173	2965, 55534, 4929, 2309, 2034, 4089, 9971, 8013	110	371	13528	2.6519	1
GOTERM_BP_FAT	GO:0031348~negative regulation of defense response	3	1.97368	0.0339214	6289, 6288, 80381	110	36	13528	10.2485	1
GOTERM_BP_FAT	GO:0051173~positive regulation of nitrogen compound metabolic process	11	7.23684	0.0347636	2965, 6648, 55534, 4929, 2309, 2034, 1812, 4089, 9971, 4780, 8013	110	644	13528	2.10062	1
GOTERM_BP_FAT	GO:0045893~positive regulation of transcription, DNA-dependent	9	5.92105	0.0387448	2965, 55534, 4929, 2309, 2034, 4089, 9971, 4780, 8013	110	477	13528	2.32041	1
GOTERM_BP_FAT	GO:0032101~regulation of response to external stimulus	5	3.28947	0.0395752	6289, 6288, 2895, 1812, 80381	110	159	13528	3.86735	1
GOTERM_BP_FAT	GO:0015872~dopamine transport	2	1.31579	0.0396486	1812, 5071	110	5	13528	49.1927	1
GOTERM_BP_FAT	GO:0051254~positive regulation of RNA metabolic process	9	5.92105	0.0403777	2965, 55534, 4929, 2309, 2034, 4089, 9971, 4780, 8013	110	481	13528	2.30112	1
GOTERM_BP_FAT	GO:0021953~central nervous system neuron differentiation	3	1.97368	0.0411382	4929, 431707, 1812	110	40	13528	9.22364	1
GOTERM_BP_FAT	GO:0006576~biogenic amine metabolic process	4	2.63158	0.0435065	4929, 2034, 1812, 5071	110	97	13528	5.07142	1
GOTERM_BP_FAT	GO:0002526~acute inflammatory response	4	2.63158	0.0446256	6289, 6288, 325, 6291	110	98	13528	5.01967	1
GOTERM_BP_FAT	GO:0042415~norepinephrine metabolic process	2	1.31579	0.0473893	2034, 5071	110	6	13528	40.9939	1
GOTERM_BP_FAT	GO:0048878~chemical homeostasis	9	5.92105	0.0546094	2897, 6648, 6289, 6288, 2895, 2309, 2034, 1812, 6550	110	512	13528	2.16179	1
GOTERM_BP_FAT	GO:0006096~glycolysis	3	1.97368	0.0549938	3948, 3939, 2597	110	47	13528	7.8499	1
GOTERM_BP_FAT	GO:0048247~lymphocyte chemotaxis	2	1.31579	0.0550683	6289, 6288	110	7	13528	35.1377	1
GOTERM_BP_FAT	GO:0051789~response to protein stimulus	4	2.63158	0.0553336	3304, 4929, 3303, 325, 4780	110	107	13528	4.59745	1
GOTERM_BP_FAT	GO:0007155~cell adhesion	11	7.23684	0.0556176	89858, 10232, 27036, 1441, 27020, 4045, 945, 946, 27255, 79633, 3682	110	700	13528	1.93257	1
GOTERM_BP_FAT	GO:0022610~biological adhesion	11	7.23684	0.056052	89858, 10232, 27036, 1441, 27020, 4045, 945, 946, 27255, 79633, 3682	110	701	13528	1.92981	1
GOTERM_BP_FAT	GO:0007608~sensory perception of smell	8	5.26316	0.0593552	390061, 138799, 138805, 138804, 138803, 138802, 392376, 130507	110	431	13528	2.28273	1
GOTERM_BP_FAT	GO:0042053~regulation of dopamine metabolic process	2	1.31579	0.0626859	4929, 1812	110	8	13528	30.7455	1
GOTERM_BP_FAT	GO:0048148~behavioral response to cocaine	2	1.31579	0.0626859	1812, 18	110	8	13528	30.7455	1
GOTERM_BP_FAT	GO:0030182~neuron differentiation	8	5.26316	0.0635812	1756, 161357, 6648, 146760, 4929, 431707, 1812, 4089	110	438	13528	2.24624	1
GOTERM_BP_FAT	GO:0045935~positive regulation of nucleobase, nucleoside, nucleotide and nucleic acid metabolic process	10	6.57895	0.064496	2965, 55534, 4929, 2309, 2034, 1812, 4089, 9971, 4780, 8013	110	624	13528	1.97086	1
GOTERM_BP_FAT	GO:0008344~adult locomotory behavior	3	1.97368	0.0702324	4929, 1812, 5071	110	54	13528	6.83232	1
GOTERM_BP_FAT	GO:0048246~macrophage chemotaxis	2	1.31579	0.0702426	6289, 6288	110	9	13528	27.3293	1
GOTERM_BP_FAT	GO:0051937~catecholamine transport	2	1.31579	0.0702426	1812, 5071	110	9	13528	27.3293	1
GOTERM_BP_FAT	GO:0001963~synaptic transmission, dopaminergic	2	1.31579	0.0702426	1812, 5071	110	9	13528	27.3293	1
GOTERM_BP_FAT	GO:0042069~regulation of catecholamine metabolic process	2	1.31579	0.0702426	4929, 1812	110	9	13528	27.3293	1
GOTERM_BP_FAT	GO:0006289~nucleotide-excision repair	3	1.97368	0.0725109	2067, 2965, 5887	110	55	13528	6.7081	1
GOTERM_BP_FAT	GO:0055114~oxidation reduction	10	6.57895	0.0725197	3948, 9703, 6648, 3939, 64816, 2597, 1371, 1577, 1576, 1551	110	639	13528	1.9246	1
GOTERM_BP_FAT	GO:0009628~response to abiotic stimulus	7	4.60526	0.0768622	2067, 6648, 64131, 6558, 11073, 1812, 6489	110	368	13528	2.33933	1
GOTERM_BP_FAT	GO:0060134~prepulse inhibition	2	1.31579	0.077739	2895, 1812	110	10	13528	24.5964	1
GOTERM_BP_FAT	GO:0006007~glucose catabolic process	3	1.97368	0.0794869	3948, 3939, 2597	110	58	13528	6.36113	1
GOTERM_BP_FAT	GO:0042592~homeostatic process	11	7.23684	0.0807044	1756, 2897, 6648, 6289, 6558, 6288, 2895, 2309, 2034, 1812, 6550	110	751	13528	1.80133	1
GOTERM_BP_FAT	GO:0010557~positive regulation of macromolecule biosynthetic process	10	6.57895	0.0811435	2965, 55534, 4929, 2309, 2034, 4089, 9971, 4780, 80381, 8013	110	654	13528	1.88046	1
GOTERM_BP_FAT	GO:0019725~cellular homeostasis	8	5.26316	0.0822927	1756, 2897, 6648, 6289, 6558, 6288, 2895, 1812	110	466	13528	2.11128	1
GOTERM_BP_FAT	GO:0010035~response to inorganic substance	5	3.28947	0.0838294	6648, 4929, 30820, 1371, 18	110	205	13528	2.99956	1
GOTERM_BP_FAT	GO:0010212~response to ionizing radiation	3	1.97368	0.0842494	2067, 6648, 11073	110	60	13528	6.14909	1
GOTERM_BP_FAT	GO:0006308~DNA catabolic process	3	1.97368	0.0842494	2067, 2965, 5887	110	60	13528	6.14909	1
GOTERM_BP_FAT	GO:0045941~positive regulation of transcription	9	5.92105	0.0850244	2965, 55534, 4929, 2309, 2034, 4089, 9971, 4780, 8013	110	564	13528	1.96248	1
GOTERM_BP_FAT	GO:0007606~sensory perception of chemical stimulus	8	5.26316	0.0911972	390061, 138799, 138805, 138804, 138803, 138802, 392376, 130507	110	478	13528	2.05827	1
GOTERM_BP_FAT	GO:0042391~regulation of membrane potential	4	2.63158	0.0938707	2897, 6648, 2895, 1812	110	134	13528	3.6711	1
GOTERM_BP_FAT	GO:0010628~positive regulation of gene expression	9	5.92105	0.096785	2965, 55534, 4929, 2309, 2034, 4089, 9971, 4780, 8013	110	581	13528	1.90505	1
GOTERM_BP_FAT	GO:0050804~regulation of synaptic transmission	4	2.63158	0.0970758	2897, 27020, 1812, 5071	110	136	13528	3.61711	1
GOTERM_BP_FAT	GO:0034605~cellular response to heat	2	1.31579	0.0998707	64131, 6489	110	13	13528	18.9203	1
GOTERM_BP_FAT	GO:0033238~regulation of cellular amine metabolic process	2	1.31579	0.0998707	4929, 1812	110	13	13528	18.9203	1
